# Supplementary material for: Variations in ORAI1 Gene Associated with Kawasaki Disease
Source: PLoS One. 2016 Jan 20;11(1):e0145486. doi: 10.1371/journal.pone.0145486 (PMC4720480; doi:10.1371/journal.pone.0145486)
Supplement: S1 Table — (XLS) [file pone.0145486.s005.xls]

## Sheet: Sheet2
S1 Table. List of the identified variations.
rsID	Location		Alleles			MAF	Position in ORAI1 gene
	NC_000012.11	NT_009775.17	Reference	Alternative	Minor
rs12320939	122062722	12639252	G	T	G	0.473	5' flanking (-1753base)
rs12313273	122063010	12639540	T	C	C	0.266	5' flanking (-1465base)
rs78327573	122063136	12639666	T	C	C	0.223	5' falnking (-1339base)
rs141891569	122063669	12640199	G	A	A	0.011	5' flanking (-806base)
rs140029532	122064217	12640747	C	T	T	0.027	5' flanking (-258base)
rs116376569	122064238	12640768	G	A	A	0.011	5' flanking (-287base)
-	122064418-122064419	12640948 - 12640949	-	GTCCAGGCCCCGGGG	GTCCAGGCCCCGGGG	0.032	5' flanking (-55-56base)
-	122064706	12641236	G	C	C	0.006	exon1 (c.59 G>C p.G20A)
rs141919534	122064773-122064789	12641303 - 12641319	CCGCCA	-	CCGCCA	0.006	exon1 (c.127-128 insCCACCG; p.42A_43P insPP)
-	122064917	12641447	C	G	G	0.011	exon1 (c.270 C>G; p.A90A)
-	122064967	12641497	G	A	A	0.011	intron1 (IVS1 +11)
rs188842704	122065111	12641641	G	A	A	0.027	intron1 (IVS1 +155)
-	122065407-122065411	12641937 - 12641941	TTATC	-	-	0.0053	intron1 (IVS1+451-455)
-	122065982	12642512	G	C	C	0.0053	intron1 (IVS+1026)
rs4077984	122066357	12642887	C	T	T	0.011	intron1 (IVS1+1401)
rs6486786	122066939	12643469	T	C	T	0.428	intron1 (IVS1+1983)
rs6486787	122066988	12643518	G	C	C	0.456	intron1 (IVS1+2032)
rs150469021	122067083	12643613	C	T	T	0.21978	intron1 (IVS1+2127)
-	122067134	12643664	G	A	A	0.00549451	intron1 (IVS1+2178)
-	122067166-122067182	12643696 - 12643712	GCCACCGGCGCCCGGCC	-	-	0.016	intron1 (IVS1+2210-2226)
rs138266612	122067172	12643702	G	A	A	0.0164835	intron1 (IVS1+2216)
rs113631681	122067452 - 122067453	-	AG	-	-	0.159574	intron1 (IVS1+2496-2497)
rs187822556	122067787	12644317	G	A	A	0.0106383	intron1 (IVS1+2831)
rs6486789	122067972	12644502	T	C	T	0.478723	intron1 (IVS1+3016)
-	122068198	12644728	C	-	-	0.0106383	intron1 (IVS1+3242)
rs150993742	122068272	12644802	A	G	G	0.0271739	intron1 (IVS1+3316)
rs7135617	122069005	12645535	T	G	T	0.398936	intron1 (IVS1+4049)
-	122069352-122069353	12645882 - 12645883	AG	-	-	0.0176471	intron1 (IVS1+4396-4397)
rs117324670	122070246	12646776	T	A	T	0.106383	intron1 (IVS1+5290)
-	122070494	12647024	C	T	T	0.00531915	intron1 (IVS1+5538)
-	122070592	12647122	C	T	T	0.00531915	intron1 (IVS1+5636)
-	122070680-122070681	12647210 - 12647211	GT	-	-	0.0106383	intron1 (IVS1+5724-5725)
rs57017551	122070836	12647366	C	T	T	0.212766	intron1 (IVS1+5880)
rs7484839	122070961	12647491	C	T	T	0.0638298	intron1 (IVS1+6005)
-	122070990	12647520	G	T	T	0.00531915	intron1 (IVS1+6034)
rs7486943	122071163	12647693	T	C	C	0.157609	intron1 (IVS1+6207)
rs181419718	122071577	12648107	G	C	C	0.211111	intron1 (IVS1+6621)
rs147399769	122072013	12648543	G	T	T	0.2125	intron1 (IVS1-6934)
rs7487117	122072017	12648547	T	C	C	0.054878	intron1 (IVS1-6930)
-	122072125	12648655	C	T	T	0.00531915	intron1 (IVS1-6822)
rs6486790	122072482	12649012	A	G	G	0.473118	intron1 (IVS1-6465)
rs7398511	122072829	12649359	C	A	A	0.232955	intron1 (IVS1-6118)
rs76452472	122072830	12649360	C	T	T	0.212766	intron1 (IVS1-6117)
rs10522094	122072883-122072884	12649413 - 12649414	-	AGGG	AGGG	0.47191	intron1 (IVS1-6059-6060)
rs150947253	122072895	12649425	G	A	A	0.0284091	intron1 (IVS1-6052)
rs141849506	122073961	12650491	C	T	T	0.0108696	intron1 (IVS1-4986)
rs6486791	122074025	12650555	T	C	C	0.172043	intron1 (IVS1-4922)
-	122075563	12652093	A	G	G	0.00537634	intron1 IVS1-3384)
rs6486795	122075917	12652447	T	C	C	0.473404	intron1 (IVS1-3030)
-	122076076	12652606	C	T	T	0.00531915	intron1 (IVS1-2871)
rs74936888	122076206	12652736	T	C	C	0.212766	intron1 (IVS1-2741)
rs73227927	122076309	12652839	G	A	A	0.159574	intron1 (IVS1-2638)
rs11043296	122076836	12653366	C	T	T	0.0645161	intron1 (IVS1-2111)
rs77568467	122077021	12653551	G	A	A	0.212766	intron1 (IVS1-1926)
rs11043306	122078138	12654668	T	C	C	0.0645161	intron1 (IVS1-809)
rs114428734	122078274	12654804	T	C	C	0.215054	intron1 (IVS1-673)
-	122078484	12655014	C	T	T	0.00531915	intron1 (IVS1-463)
rs58470284	122078642-122078656	12655172 - 12655186	(GAAA)3	(GAAA)4 or (GAAA)5	(GAAA)4 or (GAAA)5	0.16 or 0.36	intron1 (IVS1-291-305)
rs3741595	122079189	12655719	C	T	T	0.223404	exon2 (c.546C>T; p.I182I)
rs3741596	122079295	12655825	A	G	G	0.212766	exon2 (c.652A>G; p.S218G)
rs3741597	122079348	12655878	T	C	C	0.212766	exon2 (c.705 T>C; p.A235A)
rs3825174	122079429	12655959	T	C	C	0.212766	exon2 (c. 786 T>C; p.V262V)
rs3825175	122079441	12655971	T	C	T	0.420213	exon2 (c.798T>C; p.T266T)
rs11548651	122079599	12656129	T	A	A	0.207447	exon2 (c.*50 C>T; 3'UTR)
rs76753792	122079635	12656165	C	T	T	0.207447	exon2 (c.*86 T>A; 3'UTR)
rs712853	122079668	12656198	A	G	G	0.351064	exon2 (c.*119 A>G; 3'UTR)
rs35558190	122079682-122079683	12656212 - 12656213	-	T	T	0.223404	exon2 (c.*133-134 insT; 3'UTR)
rs143888039	122079770	12656300	T	C	C	0.0376344	exon2 (c.*221 T>C; 3'UTR)
rs138241823	122079906-122079907	12656436 - 12656437	AT	-	-	0.027	exon2 (c.*357-358; 3'UTR)
MAF: minor allele frequencies
