# Supplementary material for: Variations in ORAI1 Gene Associated with Kawasaki Disease
Source: PLoS One. 2016 Jan 20;11(1):e0145486. doi: 10.1371/journal.pone.0145486 (PMC4720480; doi:10.1371/journal.pone.0145486)
Supplement: S2 Table — (XLS) [file pone.0145486.s006.xls]

## Sheet: Sheet1
S2 Table. Association results of the SNPs tagged by rs3741596 with KD
dbSNP ID	Alleles		Genotype distribution													Statistic analysise					Position in ORAI1 gene
			KD						Control							ORc	95% C.I.d			P
	1	2	11	12	22	Total	MAFa		11	12	22	Total	MAFa	HWEPb
rs150469021	C	T	443	240	35	718	0.215877		834	388	50	1272	0.191824	0.56		1.15992	0.988587	-	1.36094	0.0687377	intron1 (IVS1+2127)
rs57017551	C	T	439	252	33	724	0.219613		829	396	46	1271	0.191975	0.879004		1.18448	1.01055	-	1.38836	0.0365436	intron1 (IVS1+5880)
rs76452472	C	T	438	251	32	721	0.218447		833	384	49	1266	0.190363	0.569124		1.18876	1.01347	-	1.39436	0.0335135	intron1 (IVS1-6117)
rs74936888	T	C	441	250	33	724	0.218232		847	387	49	1283	0.18901	0.572701		1.19776	1.02157	-	1.40434	0.0261128	intron1 (IVS1-2741)
rs77568467	G	A	440	249	33	722	0.218144		842	383	53	1278	0.191315	0.279618		1.17936	1.00589	-	1.38275	0.0419875	intron1 (IVS1-1926)
rs3741596	A	G	444	252	33	729	0.218107		867	398	50	1315	0.189354	0.615322		1.19421	1.01967	-	1.39863	0.0275823	exon2 (c.652A>G; p.S218G)
rs3741597	T	C	442	251	33	726	0.21832		868	397	50	1315	0.188973	0.59199		1.19867	1.02325	-	1.40415	0.0246755	exon2 (c.705T>C; p.A235A)
rs3825174	T	C	443	251	32	726	0.216942		870	399	50	1319	0.189158	0.621181		1.18757	1.01367	-	1.39131	0.0332086	exon2 (c.786T>C; p.V262V)
rs11548651	T	A	440	251	33	724	0.218923		848	390	50	1288	0.190217	0.548102		1.1932	1.01807		1.39847	0.0290611	3' UTRf
rs76753792	C	T	439	253	34	726	0.221074		837	390	48	1288	0.190217	0.759405		1.20536	1.02865	-	1.41241	0.0208263	3' UTRf
a: Minor allele frequency.
b: P values for Hardy-Weinberg equilibrium.
c: Odds ratio.
d: Confidence interval.
e: Associations in allelic model were evaluated by using chi-square test.
f: Untranslated region.
