# Supplementary material for: Variations in ORAI1 Gene Associated with Kawasaki Disease
Source: PLoS One. 2016 Jan 20;11(1):e0145486. doi: 10.1371/journal.pone.0145486 (PMC4720480; doi:10.1371/journal.pone.0145486)
Supplement: S3 Table — (XLS) [file pone.0145486.s007.xls]

## Sheet: Sheet1
S3 Table. miRNAs which bind differently to the surrounding sequences of the 3'-UTR SNPs tagged with rs3741596
miRNA	SNP	Allele	Binding_Energy
hsa-miR-1275	rs11548651	T	0
		A	-26
hsa-miR-2110	rs11548651	T	0
		A	-50.6
hsa-miR-4438	rs76753792	C	0
		T	-39.8
hsa-miR-1539	rs76753792	C	-52.5
		T	-21.3
Prediction of miRNA binding to the ORAI1 3'-UTR was conducted by using the mrSNP online tool (http://mrsnp.osu.edu/).
