# Supplementary material for: Variations in ORAI1 Gene Associated with Kawasaki Disease
Source: PLoS One. 2016 Jan 20;11(1):e0145486. doi: 10.1371/journal.pone.0145486 (PMC4720480; doi:10.1371/journal.pone.0145486)
Supplement: S4 Table — (XLS) [file pone.0145486.s008.xls]

## Sheet: Sheet1
S4 Table. Association result of c.59G>C variant of ORAI1 gene with KD.
	GG	GC	CC	Total	MAFa	ORb	95% C.I.c			P
KD	710	1	0	711	0.000703235	∞	0.047	-	∞	0.3508
Control	1316	0	0	1316	0
Association in allelic model was evaluated by using Fisher's exact test.
a: Minor allele frequency.
b: Odds ratio.
c: Confidence interval.
