# Supplementary material for: Variations in ORAI1 Gene Associated with Kawasaki Disease
Source: PLoS One. 2016 Jan 20;11(1):e0145486. doi: 10.1371/journal.pone.0145486 (PMC4720480; doi:10.1371/journal.pone.0145486)
Supplement: S5 Table — (XLS) [file pone.0145486.s009.xls]

## Sheet: Sheet1
S5 Table. Frequencies and positions of the group of variants tagged by rs3741596
SNP	Chromosomal location a	MAFs and LD with rs3741596 in HapMap populations										Gene	types of variants	Coverage in GWAS platforms
		JPT		CHB		CHS		CEU		YRI
		MAF	r2 b	MAF	r2 b	MAF	r2 b	MAF	r2 b	MAF	r2 b			Hap550	Hap610K	SNP6.0
rs80353888	122033655	0.2067	1	0.07767	0.948098	0.1048	1	0.005051	1	0	NA		intergenic	NC	NC	NC
rs60627502	122044937	0.2067	1	0.08252	1	0.1048	1	0.005051	1	0.02778	0.314879		intergenic	NC	NC	NC
rs76085810	122046198	0.2067	1	0.08252	1	0.1048	1	0.005051	1	0	NA		intergenic	NC	NC	NC
rs147682720	122047379	0.2067	1	0.08252	1	0.1048	1	0.005051	1	0.03241	0.370996		intergenic	NC	NC	NC
rs139433992	122048838	0.2067	1	0.08252	1	0.1048	1	0.005051	1	0.02778	0.314879		intergenic	NC	NC	NC
rs61648968	122058277	0.2067	1	0.08252	1	0.1048	1	0.005051	1	0.0787	1		intergenic	NC	NC	NC
rs78327573	122063136	0.2067	1	0.08252	1	0.1048	1	0.005051	1	0.0787	1	ORAI1	intronic	NC	NC	NC
rs150469021	122067083	0.2019	0.974855	0.08252	1	0.1048	1	0.005051	1	0.0787	1	ORAI1	intronic	NC	NC	NC
rs57017551	122070836	0.2067	1	0.08252	1	0.1048	1	0.005051	1	0.0787	1	ORAI1	intronic	NC	NC	NC
rs181419718	122071577	0.2067	1	0.08252	1	0.1048	1	0.005051	1	0.0787	1	ORAI1	intronic	NC	NC	NC
rs371012412	122071865	0.2404	0.846589	0.1019	0.815589	0.1476	0.632724	0.005051	1	0.0787	1	ORAI1	intronic	NC	NC	NC
rs76452472	122072830	0.2067	1	0.08252	1	0.1048	1	0.005051	1	0.0787	1	ORAI1	intronic	NC	NC	NC
rs200387702	122074021	0.2067	1	0.09223	0.89971	0.1095	0.944997	0.05051	0.0908163	0.1157	0.594937	ORAI1	intronic	NC	NC	NC
rs75764501	122074582	0.2067	1	0.08252	1	0.1048	1	0.005051	1	0.0787	1	ORAI1	intronic	NC	NC	NC
rs74936888	122076206	0.2067	1	0.08252	1	0.1048	1	0.005051	1	0.0787	1	ORAI1	intronic	NC	NC	NC
rs77568467	122077021	0.2067	1	0.08252	1	0.1048	1	0.005051	1	0.0787	1	ORAI1	intronic	NC	NC	NC
rs114428734	122078274	0.2067	1	0.08252	1	0.1048	1	0.005051	1	0.0787	1	ORAI1	intronic	NC	NC	NC
rs3741596	122079295	0.2067	-	0.08252	-	0.1048	-	0.005051	-	0.0787	-	ORAI1	non-synonymous	NC	NC	NC
rs3741597	122079348	0.2067	1	0.08252	1	0.1048	1	0.005051	1	0.0787	1	ORAI1	synonymous	NC	NC	NC
rs3825174	122079429	0.2067	1	0.08252	1	0.1048	1	0.005051	1	0.0787	1	ORAI1	3'-UTR	NC	NC	NC
rs11548651	122079599	0.2067	1	0.08252	1	0.1048	1	0.005051	1	0.0787	1	ORAI1	3'-UTR	NC	NC	NC
rs76753792	122079635	0.2067	1	0.08252	1	0.1048	1	0.005051	1	0.0787	1	ORAI1	3'-UTR	NC	NC	NC
rs74808898	122080022	0.2067	1	0.08252	1	0.1048	1	0.005051	1	0.0787	1		intergenic	NC	NC	NC
rs75187483	122080155	0.2067	1	0.08252	1	0.1048	1	0.005051	1	0.0787	1		intergenic	NC	NC	NC
rs75817024	122080776	0.2067	1	0.08252	1	0.1048	1	0.005051	1	0.08333	0.934066		intergenic	NC	NC	NC
rs141742869	122081402	0.2067	1	0.08252	1	0.1048	1	0.005051	1	0.0787	1		intergenic	NC	NC	NC
rs146213422	122082910	0.2067	1	0.08252	1	0.1048	1	0.005051	1	0.0787	1		intergenic	NC	NC	NC
rs78342483	122083341	0.2067	1	0.08738	0.947556	0.1048	1	0.005051	1	0.0787	1		intergenic	NC	NC	NC
rs74912440	122083479	0.2067	1	0.08252	1	0.1048	1	0.005051	1	0.0787	1		intergenic	NC	NC	NC
rs200785634	122083788	0.2067	1	0.08252	1	0.1048	1	0.005051	1	0.0787	1		intergenic	NC	NC	NC
rs78888415	122083940	0.2067	1	0.08252	1	0.1048	1	0.005051	1	0.0787	1		intergenic	NC	NC	NC
rs80201854	122083993	0.2067	1	0.08252	1	0.1048	1	0.005051	1	0.0787	1		intergenic	NC	NC	NC
rs57651627	122084210	0.2067	1	0.08252	1	0.1048	1	0.005051	1	0.0787	1		intergenic	NC	NC	NC
rs58395076	122084271	0.2067	1	0.08252	1	0.1048	1	0.005051	1	0.0787	1		intergenic	NC	NC	NC
rs79460739	122084551	0.2067	1	0.08252	1	0.1048	1	0.005051	1	0.0787	1		intergenic	NC	NC	NC
rs76241461	122085241	0.2067	1	0.08252	1	0.1048	1	0.005051	1	0.08333	0.934066		intergenic	NC	NC	NC
rs77055515	122085576	0.2067	1	0.08252	1	0.1048	1	0.005051	1	0.0787	1		intergenic	NC	NC	NC
rs61698005	122086316	0.2067	1	0.08252	1	0.1048	1	0.005051	1	0.0787	1		intergenic	NC	NC	NC
rs58690118	122086384	0.2067	1	0.08252	1	0.1048	1	0.005051	1	0.0787	1		intergenic	NC	NC	NC
rs77240695	122086843	0.2067	1	0.08252	1	0.09524	0.887701	0.0101	0.494898	0.0787	1		intergenic	NC	NC	NC
rs151225550	122086873	0.2067	1	0.08252	1	0.1048	1	0.005051	1	0.0787	1		intergenic	NC	NC	NC
rs138018108	122087129	0.2067	1	0.08252	1	0.1048	1	0.005051	1	0.0787	1		intergenic	NC	NC	NC
rs7961634	122087807	0.2067	1	0.08252	1	0.1048	1	0.005051	1	0.0787	1		intergenic	NC	NC	NC
rs59041250	122088468	0.2067	1	0.08252	1	0.1048	1	0.005051	1	0.0787	1		intergenic	NC	NC	NC
rs77092857	122088679	0.2067	1	0.08252	1	0.1048	1	0.005051	1	0.0787	1		intergenic	NC	NC	NC
rs143574352	122089038	0.2067	1	0.08252	1	0.1048	1	0.0101	0.494898	0.08333	0.934066		intergenic	NC	NC	NC
rs61103451	122089504	0.2067	1	0.08252	1	0.1048	1	0.005051	1	0.0787	1	MORN3	3'-UTR	NC	NC	NC
rs3215204	122089596	0.2067	1	0.08252	1	0.1048	1	0.005051	1	0.0787	1	MORN3	intronic	NC	NC	NC
rs76477367	122089846	0.2404	0.841966	0.08738	0.947556	0.1238	0.805375	0.005051	1	0.1065	0.690397	MORN3	intronic	NC	NC	NC
rs79462613	122089875	0.2067	1	0.08252	1	0.1048	1	0.005051	1	0.0787	1	MORN3	intronic	NC	NC	NC
rs77793629	122090123	0.2067	1	0.08252	1	0.1048	1	0.005051	1	0.0787	1	MORN3	intronic	NC	NC	NC
rs140092678	122090295	0.2067	1	0.08252	1	0.1048	1	0.005051	1	0.0787	1	MORN3	intronic	NC	NC	NC
rs145501728	122090297	0.2067	1	0.08252	1	0.1048	1	0.005051	1	0.0787	1	MORN3	intronic	NC	NC	NC
rs150646104	122090418	0.2067	1	0.08252	1	0.1048	1	0.005051	1	0.0787	1	MORN3	intronic	NC	NC	NC
rs201098047	122091341	0.2067	1	0.08252	1	0.1048	1	0.005051	1	0.0787	1	MORN3	intronic	NC	NC	NC
rs141033387	122091616	0.2067	1	0.08252	1	0.1048	1	0.005051	1	0.0787	1	MORN3	intronic	NC	NC	NC
rs80260908	122092856	0.2067	1	0.08252	1	0.1048	1	0.005051	1	0.0787	1	MORN3	intronic	NC	NC	NC
rs59599225	122093711	0.2067	1	0.08252	1	0.1048	1	0.005051	1	0.0787	1	MORN3	intronic	NC	NC	NC
rs77512662	122093891	0.2067	1	0.08252	1	0.1048	1	0.005051	1	0.0787	1	MORN3	intronic	NC	NC	NC
rs77637261	122094310	0.2067	1	0.08252	1	0.1048	1	0.005051	1	0.0787	1	MORN3	intronic	NC	NC	NC
rs74547868	122094481	0.2067	1	0.08252	1	0.1048	1	0.005051	1	0.0787	1	MORN3	intronic	NC	NC	NC
rs78274907	122094615	0.2067	1	0.08252	1	0.1048	1	0.005051	1	0.0787	1	MORN3	intronic	NC	NC	NC
rs59776246	122095097	0.2067	1	0.08252	1	0.1048	1	0.005051	1	0.0787	1	MORN3	intronic	NC	NC	NC
rs59837065	122095214	0.2067	1	0.08252	1	0.1048	1	0.005051	1	0.0787	1	MORN3	intronic	NC	NC	NC
rs57878155	122095488	0.2067	1	0.08252	1	0.1048	1	0.005051	1	0.0787	1	MORN3	intronic	NC	NC	NC
rs60032768	122095787	0.2067	1	0.08252	1	0.1095	0.944997	0.005051	1	0.0787	1	MORN3	intronic	NC	NC	NC
rs61619442	122095865	0.2067	1	0.08252	1	0.1048	1	0.005051	1	0.0787	1	MORN3	intronic	NC	NC	NC
rs531311845;rs56286447	122096616	0.2067	1	0.08738	0.947556	0.1048	1	0.005051	1	0.1019	0.73027	MORN3	intronic	NC	NC	NC
rs55697220	122097346	0.2067	1	0.08252	1	0.1048	1	0.005051	1	0.1019	0.73027	MORN3	intronic	NC	NC	NC
rs140383326	122097442	0.2067	1	0.08738	0.947556	0.1048	1	0.005051	1	0.1019	0.73027	MORN3	intronic	NC	NC	NC
rs200337746	122098075	0.2404	0.846589	0.1019	0.815589	0.1476	0.632724	0.005051	1	0.09722	0.77394	MORN3	intronic	NC	NC	NC
rs79261098	122098193	0.2067	1	0.08252	1	0.1048	1	0.005051	1	0.1019	0.73027	MORN3	intronic	NC	NC	NC
rs77108785	122098529	0.2067	1	0.08252	1	0.1048	1	0.005051	1	0.1019	0.73027	MORN3	intronic	NC	NC	NC
rs201299609	122098560	0.2067	1	0.08252	1	0.1048	1	0.005051	1	0.1759	0.378678	MORN3	intronic	NC	NC	NC
rs76178266	122098697	0.2067	1	0.08252	1	0.1048	1	0.005051	1	0.1019	0.73027	MORN3	intronic	NC	NC	NC
rs59777768	122099462	0.2067	1	0.08252	1	0.1048	1	0.005051	1	0.1019	0.73027	MORN3	intronic	NC	NC	NC
rs55943805	122099579	0.2067	1	0.08252	1	0.1048	1	0.005051	1	0.1019	0.73027	MORN3	intronic	NC	NC	NC
rs56703954	122099609	0.2067	1	0.08252	1	0.1048	1	0.005051	1	0.0787	1	MORN3	intronic	NC	NC	NC
rs59253866	122111599	0.2067	1	0.08252	1	0.1048	1	0.005051	1	0.0787	1		intergenic	NC	NC	NC
rs76429298	122120124	0.2067	1	0.08252	1	0.1095	0.952182	0.005051	1	0.0787	1		intergenic	NC	NC	NC
rs57969678	122126905	0.1779	0.805824	0.05825	0.739287	0.05238	0.366961	0.005051	0.000104123	0.08333	0.934066		intergenic	NC	NC	NC
rs139582160	122128793	0.1779	0.805824	0.05825	0.739287	0.05238	0.366961	0.005051	0.000104123	0.08333	0.934066		intergenic	NC	NC	NC
rs74382055	122131425	0.1731	0.833807	0.05825	0.739287	0.05238	0.366961	0.005051	0.000104123	0.08333	0.934066		intergenic	NC	NC	NC
a: Chromosomal locations were based on GRCh37 Patch Release 13 (GRCh37. p13).
b: r2 values between rs3741596 and the other variants in each populatiuon were shown.
MAF, minor allele frequency; JPT, Japanese in Tokyo, Japan; CHB, Han Chinese in Beijing, China; CHS, Han Chinese in Southern China, YRI, Yoruba in Ibadan, Nigeria
UTR, untranslated region; NA, not available; NC, not covered
